# Supplementary material for: Impact of media trust and personal epidemic experience on epidemic prevention behaviors in the context of COVID-19: A cross-sectional study based on protection motivation theory
Source: Front Public Health. 2023 Apr 13;11:1137692. doi: 10.3389/fpubh.2023.1137692 (PMC10133695; doi:10.3389/fpubh.2023.1137692)
Supplement: Supplementary file 1 [file Data_Sheet_1.csv]

Number	Age	Gender	Marriage	Education	Resident	Employment	Economic	Health	PEE1	PEE2	PEE3	PEE4	PEE5	PEE6	PEE7	PEE8	PEE9	TMT1	TMT2	TMT3	SMT1	SMT2	SMT3	ICT1	ICT2	PV1	PV2	PV3	PS1	PS2	PS3	PS4	RW1	RW2	RW3	RW4	RW5	RE1	RE2	RE3	SE1	SE2	SE3	SE4	RC1	RC2	RC3	EPM	ABEH1
428	2	1	1	3	1	4	3	3			1	1				1		5	5	5	3	3	3	3	3	3	3	5	4	5	4	4	1	1	1	1	1	5	5	5	5	5	5	5	3	1	1	5	5
427	2	2	1	3	1	1	3	4			1	1				1		4	3	5	3	4	4	3	3	4	5	5	5	5	5	5	2	3	1	1	1	5	4	4	4	4	4	4	2	3	3	5	5
426	2	1	1	3	1	1	3	4									1	4	3	5	1	3	3	3	3	4	4	4	5	5	5	4	2	1	1	2	1	4	3	4	3	5	5	5	1	1	1	5	5
425	2	1	1	3	1	1	3	4				1						5	3	5	3	4	4	3	3	5	5	5	5	5	5	5	5	3	3	5	5	5	5	5	5	5	5	5	5	5	5	5	5
424	4	2	2	3	1	2	2	4									1	5	4	5	3	4	4	3	3	4	4	3	4	3	3	5	1	2	1	1	2	5	5	5	5	5	5	5	2	1	1	5	5
423	3	2	2	3	1	4	2	3			1					1		3	4	3	3	4	4	4	4	4	4	5	4	3	4	5	2	2	2	1	2	5	5	5	5	5	5	5	2	1	1	5	5
422	1	2	1	2	1	1	3	3				1						4	5	5	3	3	3	3	3	5	3	5	4	4	4	4	1	4	2	3	3	5	4	4	5	5	5	5	2	1	2	5	5
421	2	2	1	3	1	2	3	3			1							5	4	5	3	3	3	4	4	4	3	5	3	3	4	4	3	3	3	2	3	4	4	4	3	5	4	5	2	2	4	4	2
420	4	1	1	3	1	4	2	3			1							5	5	5	5	5	5	5	5	4	4	5	5	5	5	5	1	2	1	1	2	5	5	5	5	5	5	5	1	1	1	5	5
419	2	2	1	3	1	2	2	4									1	4	3	4	4	3	3	4	3	4	3	4	3	3	3	3	1	2	2	2	2	4	4	4	4	4	4	4	2	2	2	4	4
418	3	1	2	1	2	2	4	4				1						5	5	5	5	5	5	5	5	5	5	5	4	4	3	5	1	5	1	1	2	5	4	4	4	5	5	5	3	1	2	5	5
417	2	1	1	3	1	2	3	4									1	5	5	5	3	3	3	1	1	1	1	5	1	1	5	1	1	1	1	1	1	5	5	1	5	5	5	3	1	1	1	5	3
416	3	2	2	3	1	2	3	4				1						4	4	5	3	4	4	4	4	5	4	5	4	2	2	5	3	4	1	1	1	5	5	4	4	3	4	3	2	2	1	5	4
415	2	2	1	3	1	2	3	4			1					1		5	4	5	3	4	4	1	1	5	4	5	5	5	4	5	1	1	1	1	1	5	4	5	4	5	5	5	1	1	3	5	5
414	2	2	1	3	1	2	2	4			1							4	4	5	4	4	4	4	4	4	4	5	3	3	4	4	1	2	1	1	1	5	5	5	5	5	5	5	1	1	1	5	5
413	2	1	2	4	1	2	3	3				1						4	4	5	3	3	3	4	4	4	3	5	4	5	5	5	4	3	2	2	4	4	5	4	4	4	4	4	2	2	2	5	4
412	2	1	1	1	2	4	3	3									1	4	4	4	3	4	4	3	4	1	1	2	5	5	4	3	1	1	1	1	2	3	2	5	2	3	3	4	4	2	1	4	1
411	5	1	2	3	1	4	3	4									1	4	4	4	4	3	4	3	4	1	1	1	1	1	2	4	4	4	2	2	4	3	5	5	5	5	5	4	5	4	2	5	2
410	2	1	2	4	1	2	3	3				1						5	4	5	4	3	3	2	4	4	3	4	3	3	5	2	3	3	1	1	2	3	4	4	4	5	4	3	1	1	1	5	4
409	1	2	1	3	1	1	3	4				1						4	5	5	3	3	3	3	3	2	4	4	5	5	5	5	1	1	2	2	2	5	5	5	5	5	4	5	2	1	3	5	5
408	2	1	2	3	1	2	3	3									1	4	4	4	4	4	4	3	3	4	2	4	4	2	2	4	2	3	1	1	3	5	5	5	3	3	4	3	1	2	1	4	5
407	2	1	1	4	1	1	3	4				1	1		1			4	4	4	3	3	2	3	3	3	4	4	4	4	4	4	3	3	2	2	2	4	4	4	4	4	4	4	2	1	3	4	4
406	4	2	2	3	1	4	3	3									1	5	5	5	5	5	5	5	5	5	5	5	5	5	5	5	5	5	5	5	5	5	5	5	5	5	5	5	5	5	5	5	5
405	2	2	1	2	1	2	4	3			1	1				1		4	5	5	3	4	4	3	3	5	4	5	5	5	5	5	1	1	1	1	1	5	5	5	5	5	5	5	5	1	1	5	5
404	2	2	1	3	1	2	3	4									1	3	3	4	2	3	3	2	2	5	4	4	4	4	4	4	1	4	1	1	1	4	4	4	4	4	3	4	1	1	1	4	4
403	2	1	1	3	1	1	3	4									1	3	4	5	3	4	3	2	2	4	3	5	4	5	5	3	4	4	2	3	4	5	2	2	3	2	5	2	4	3	4	3	3
402	2	2	1	3	1	2	3	3									1	4	4	4	3	3	3	3	2	4	4	5	2	4	5	4	3	5	3	3	5	5	5	5	5	5	3	5	2	2	2	5	5
401	2	1	2	2	1	4	2	4		1		1						4	4	3	3	4	4	3	4	3	4	3	4	4	5	5	4	5	4	3	4	5	5	4	5	4	5	4	3	4	4	5	4
400	2	2	1	3	1	2	2	4			1							4	4	4	3	4	3	3	3	4	4	4	4	4	4	3	1	1	1	1	1	4	4	5	5	5	5	5	1	1	1	5	3
399	1	2	1	2	1	1	3	3									1	4	3	3	3	4	3	3	3	2	3	4	5	5	5	5	1	1	1	1	1	5	5	5	5	5	5	5	1	1	2	5	3
398	2	2	1	4	2	1	3	4									1	3	4	4	2	4	3	4	4	4	4	4	4	4	4	4	4	4	4	4	4	4	4	4	4	4	4	4	4	4	4	4	4
397	3	2	2	3	1	2	3	4									1	4	4	4	3	3	3	3	3	4	4	4	4	4	4	5	4	4	1	1	1	4	5	5	4	3	5	3	4	1	1	4	5
396	3	2	2	2	1	6	2	4									1	3	5	5	3	4	3	3	3	4	2	5	5	5	3	5	1	1	1	1	1	5	5	5	5	5	5	5	1	2	1	5	5
395	2	1	1	3	2	1	3	3				1						4	4	4	3	3	3	3	3	4	2	4	5	3	4	2	1	3	1	1	1	5	4	3	3	4	4	4	2	3	3	3	1
394	2	1	1	2	1	4	5	3	1		1	1						3	3	4	1	1	1	4	3	4	3	4	3	5	5	4	2	1	4	3	1	5	5	5	5	5	5	5	5	5	4	5	5
393	2	2	1	3	1	1	3	3									1	4	4	4	3	3	3	3	3	4	4	4	4	4	4	5	4	4	3	3	3	3	4	4	4	5	4	4	2	2	2	5	4
392	2	2	1	3	1	2	3	3									1	4	4	4	2	3	3	3	3	4	3	4	4	3	4	4	4	3	2	1	3	4	5	5	5	5	5	5	1	1	1	5	4
391	2	2	1	3	1	2	3	4				1				1		5	5	5	3	5	5	4	4	5	5	5	5	5	5	5	3	2	1	1	1	4	4	4	4	5	5	5	1	1	2	5	4
390	2	1	1	3	2	1	2	5									1	5	5	5	5	5	5	5	5	5	5	5	5	5	5	5	5	5	5	5	5	5	5	5	5	5	5	5	5	5	5	5	5
389	3	2	2	3	1	2	2	3	1		1	1	1					4	4	5	4	4	4	4	3	5	4	4	4	3	4	4	1	2	1	2	3	5	5	4	4	4	4	4	2	1	2	4	4
388	3	1	2	3	1	4	2	4								1		3	3	4	3	3	3	3	3	4	4	5	4	4	5	3	5	4	3	2	4	5	4	4	4	4	4	4	3	2	3	5	2
387	2	2	2	3	1	2	3	3			1							5	3	5	3	2	3	3	1	3	4	5	3	3	4	5	4	2	1	1	1	5	5	5	5	5	4	5	2	1	3	5	5
386	2	2	2	2	1	4	3	4			1	1						4	4	5	1	1	3	1	3	4	2	3	2	3	4	5	1	2	1	1	1	4	4	3	5	5	4	5	1	1	1	5	5
385	4	2	2	3	2	2	3	5									1	5	5	4	4	5	4	3	4	5	5	5	5	4	5	1	1	4	1	1	1	5	5	5	5	5	5	5	1	1	1	5	5
384	2	1	1	3	1	2	4	4	1									4	3	5	3	3	3	3	3	4	4	4	4	3	4	4	3	3	3	4	3	5	3	4	4	4	3	4	3	3	2	4	3
383	2	2	2	2	1	4	2	3			1	1				1		4	3	5	2	3	2	2	2	3	2	2	4	3	5	5	2	1	1	1	2	5	4	4	3	5	3	5	1	2	1	5	5
382	4	2	1	3	1	6	4	1									1	4	4	4	3	4	4	4	4	2	2	4	4	4	5	5	1	1	2	2	1	5	5	5	4	5	4	5	1	1	2	5	4
381	5	1	2	3	1	2	3	5			1	1						3	3	3	1	3	2	4	4	4	1	4	5	5	5	4	3	1	1	5	1	4	5	5	5	4	4	4	1	1	1	5	5
380	2	1	1	3	1	2	3	3									1	3	3	3	2	3	3	2	2	4	4	4	4	4	4	4	2	3	4	4	3	4	3	5	4	5	5	4	3	2	3	5	4
379	5	1	2	1	2	5	4	3									1	4	5	5	3	4	4	4	4	4	4	4	5	5	4	5	1	2	1	2	2	4	4	4	4	4	4	4	4	2	2	4	4
378	2	1	1	3	1	1	4	4									1	4	4	4	4	4	4	4	4	1	1	4	4	1	4	4	4	4	4	4	4	4	4	4	4	4	4	4	4	4	4	4	4
377	2	1	1	2	2	4	3	4	1			1						3	3	5	3	4	3	3	3	4	3	5	5	4	4	5	1	1	1	1	1	4	4	4	4	5	4	5	1	1	1	5	5
376	2	2	1	3	1	2	3	3									1	4	4	4	3	4	4	4	4	4	4	4	5	5	5	4	2	2	1	1	2	5	5	5	5	5	5	5	2	2	1	5	3
375	2	2	1	3	1	6	3	3				1						4	4	5	2	3	3	2	2	3	4	4	5	5	5	4	5	5	2	1	3	3	5	5	3	4	3	5	2	4	2	4	4
374	2	2	2	3	1	2	3	3			1							5	4	5	3	3	4	3	3	4	4	5	4	3	4	5	3	3	2	2	2	4	5	5	4	4	4	5	2	1	2	4	3
373	3	2	2	3	1	2	3	4			1							4	4	4	2	4	3	3	3	4	2	5	4	4	4	4	1	2	2	2	2	4	5	4	4	5	5	5	1	2	3	5	2
372	2	1	1	2	1	2	4	4	1									4	4	4	4	4	4	4	4	5	5	5	5	5	5	5	5	5	5	5	5	5	5	5	5	5	5	5	5	5	5	5	5
371	1	2	1	3	1	1	3	4			1	1						4	4	4	3	4	4	3	3	4	4	4	5	4	4	4	4	3	2	2	2	4	4	4	4	4	4	4	2	2	3	3	4
370	1	2	1	2	1	1	2	3									1	4	4	4	3	4	4	3	3	4	4	4	4	4	4	4	3	4	1	1	1	5	5	5	5	5	5	5	1	1	1	5	5
369	1	2	1	2	2	1	2	2			1					1		3	3	3	3	3	3	3	3	3	2	4	4	3	4	4	1	1	1	1	1	4	3	3	3	3	2	4	5	2	3	3	5
368	3	1	2	3	1	2	2	2									1	5	5	5	5	5	5	5	5	5	5	5	5	5	5	5	5	5	5	5	5	5	5	5	5	5	5	5	5	5	5	5	5
367	3	2	2	3	1	2	2	3			1	1				1		5	5	4	4	5	4	4	4	4	4	4	5	5	4	5	1	2	2	2	1	4	5	5	5	5	4	5	2	2	2	5	4
366	3	1	2	3	1	2	2	3				1						3	3	3	3	3	3	3	3	4	3	4	4	4	3	4	1	1	1	1	2	4	3	4	4	4	4	4	2	2	2	4	4
365	2	2	1	3	2	1	2	3				1				1		3	4	4	3	3	4	3	3	4	3	4	4	4	4	4	3	3	2	2	2	4	4	4	4	4	4	4	4	1	1	4	4
364	2	2	1	3	1	2	2	4									1	5	5	5	3	4	4	4	4	4	4	4	3	2	4	5	1	3	1	1	3	5	5	5	4	5	5	5	1	1	1	5	5
363	2	1	1	3	1	6	3	3								1		3	3	3	3	3	3	3	3	3	3	3	3	3	3	3	3	3	3	3	3	3	3	3	3	3	3	3	3	3	3	3	3
362	2	2	1	3	1	1	4	3									1	4	4	4	4	4	4	4	3	3	4	4	4	3	4	4	2	1	3	2	2	4	5	4	4	5	3	4	1	3	2	5	4
361	2	2	1	3	1	2	3	4								1		4	3	3	4	4	3	4	4	3	3	4	4	4	4	4	4	4	4	4	4	4	5	5	5	4	4	4	4	4	4	4	2
360	1	2	1	3	1	1	3	3			1							4	4	4	3	4	4	3	3	5	4	5	4	3	4	4	3	3	2	1	3	5	4	5	4	5	4	5	2	2	2	5	4
359	3	1	2	3	1	2	3	3									1	4	3	5	2	3	4	3	3	2	3	4	3	4	4	4	4	4	2	2	3	5	4	4	5	5	4	4	2	1	1	5	3
358	2	2	1	4	1	1	1	3			1	1	1					4	4	4	4	4	4	4	4	5	5	5	5	5	5	5	1	1	1	1	1	5	5	5	5	5	5	5	1	1	1	5	5
357	2	2	1	3	1	4	2	4			1	1				1		5	5	5	5	5	5	2	3	1	1	4	5	5	5	5	1	2	1	1	1	5	5	5	5	5	5	5	1	1	1	5	4
356	3	2	2	3	1	2	2	4									1	4	5	4	4	5	4	5	4	2	1	2	1	2	1	2	2	1	2	1	2	4	5	4	5	4	5	4	1	2	1	5	5
355	1	2	1	2	2	1	3	3									1	4	4	4	4	4	4	4	4	3	4	4	4	4	4	4	1	1	1	4	3	4	3	4	4	4	4	4	1	1	1	4	4
354	5	2	2	3	1	2	3	4			1							4	3	4	3	3	3	3	4	4	4	4	4	2	3	4	2	2	2	2	2	4	4	4	4	4	4	4	2	2	2	4	4
353	2	2	1	3	1	1	3	4	1			1				1		5	5	5	3	4	4	4	3	4	3	4	5	5	5	4	1	3	3	2	4	4	4	4	4	5	4	5	1	2	4	5	4
352	2	2	2	3	1	2	3	3			1							5	4	5	4	4	5	4	4	4	2	4	4	4	4	4	2	1	2	2	2	4	5	5	5	5	5	5	2	2	2	5	3
351	2	2	1	3	1	6	3	4			1					1		4	5	5	3	4	5	4	3	4	5	5	4	3	5	5	2	1	1	1	2	5	5	4	4	4	4	4	2	1	2	5	5
350	2	2	2	2	1	2	3	4			1	1				1		4	4	5	3	4	5	3	4	4	5	5	5	5	5	4	1	1	1	1	1	5	5	5	5	5	5	5	1	1	1	5	5
349	3	2	2	3	1	2	1	4			1	1						4	5	5	3	4	3	3	3	5	5	5	4	3	4	3	3	4	1	1	4	5	5	5	5	5	5	5	2	1	1	5	5
348	3	1	2	3	1	2	3	3									1	4	4	5	2	3	3	2	2	5	3	5	3	3	4	4	1	3	1	2	3	5	4	5	5	4	4	4	2	3	3	4	5
347	1	2	1	3	1	1	4	3			1	1						5	3	4	2	3	2	3	3	4	4	4	4	5	4	2	1	2	3	3	2	4	5	3	4	5	4	4	2	2	2	5	5
346	1	2	1	2	1	1	4	4	1									4	5	5	3	5	5	2	2	4	4	5	5	5	5	5	4	1	1	1	1	5	5	5	5	5	5	5	1	1	1	5	5
345	2	2	1	2	1	2	3	3									1	4	5	5	3	5	4	3	3	3	3	4	5	4	3	3	1	4	1	1	1	5	5	4	5	5	5	5	1	1	3	5	5
344	3	2	1	3	2	6	4	4									1	4	4	4	3	3	3	3	3	3	3	4	4	4	4	5	3	4	2	3	4	4	4	4	4	5	4	4	3	2	4	4	4
343	3	1	2	3	1	2	3	2									1	2	2	2	2	2	2	2	2	5	4	4	4	4	4	4	4	4	4	4	4	4	4	4	4	4	4	4	4	4	4	4	4
342	1	2	1	3	1	1	2	5			1							4	5	5	5	4	3	4	3	3	5	3	5	5	5	5	3	4	1	1	1	5	5	5	5	5	5	5	1	1	2	5	5
341	3	1	1	3	1	2	2	3			1		1			1		4	4	4	3	3	4	4	4	5	5	5	5	5	5	5	1	1	1	1	1	4	5	4	5	5	5	5	1	1	1	5	5
340	1	1	1	3	1	1	3	3			1							3	3	3	3	3	3	3	3	2	4	4	2	4	3	3	4	3	1	5	5	1	1	2	1	5	4	5	1	5	4	2	3
339	3	2	3	1	1	2	2	3	1		1	1	1			1		3	3	3	3	3	3	3	3	4	4	4	2	2	2	4	5	3	4	4	3	4	4	4	4	4	4	4	2	2	4	4	4
338	2	2	2	3	1	2	3	3								1		5	5	5	3	4	4	4	4	3	4	4	4	4	5	5	1	1	1	1	1	5	5	5	5	5	5	5	1	1	1	5	3
337	2	2	2	2	1	4	3	4									1	4	2	4	2	3	3	2	2	3	4	4	4	4	4	5	2	2	3	2	3	3	2	3	2	1	2	4	4	3	2	3	4
336	4	2	2	1	1	3	3	5									1	4	5	5	3	4	4	3	4	5	4	4	5	4	4	5	1	1	2	1	2	4	4	5	4	5	4	5	2	1	2	5	5
335	2	1	2	3	1	2	2	3	1		1	1						3	4	4	3	4	4	4	3	3	4	3	3	3	4	4	4	4	3	4	4	4	3	4	3	4	3	4	4	4	3	3	4
334	4	2	2	2	1	4	3	4			1							3	3	3	4	3	3	4	4	5	4	4	4	4	4	5	2	3	3	2	3	4	4	5	5	5	4	5	5	1	1	5	5
333	3	2	2	3	1	4	3	4									1	5	5	5	2	4	4	4	3	4	4	4	5	5	5	5	4	3	2	2	2	4	4	4	4	4	4	4	4	4	4	4	4
332	2	1	1	4	1	2	2	5	1		1	1				1		4	4	4	4	2	5	2	2	4	4	5	5	5	5	5	3	5	4	2	4	5	5	5	5	5	5	5	2	4	3	5	4
331	2	1	2	3	1	2	3	3								1		3	2	5	1	2	3	1	3	4	5	5	5	5	5	5	3	3	1	1	1	5	5	5	5	5	5	5	1	1	1	5	5
330	2	1	1	3	1	2	3	3	1		1							3	3	4	2	3	3	3	3	5	3	5	2	3	3	1	4	3	3	4	4	5	4	4	4	4	4	3	3	3	3	4	3
329	3	2	2	3	1	2	1	5									1	5	5	5	5	5	5	5	5	5	4	4	5	5	5	4	5	5	5	5	5	5	5	4	4	5	5	5	5	5	5	4	5
328	2	2	1	3	1	1	3	3			1							3	3	4	3	3	2	3	2	3	4	4	4	3	5	4	3	4	4	3	4	4	4	4	4	4	3	3	2	3	3	5	3
327	3	1	2	3	1	2	3	4									1	4	5	5	3	5	4	3	3	5	2	1	5	5	5	4	3	3	3	3	3	4	3	3	3	3	3	3	3	2	4	2	2
326	2	2	1	3	1	1	3	3			1	1						5	5	5	4	3	3	4	4	4	4	4	4	4	4	4	4	4	4	4	4	4	4	4	4	4	4	4	2	2	2	5	5
325	2	2	1	4	1	1	3	3			1							3	4	5	3	3	3	3	3	3	3	3	3	3	3	3	3	3	3	3	3	3	3	3	3	3	3	3	3	3	3	3	3
324	1	2	1	3	1	1	3	4				1						4	4	5	3	4	4	3	4	3	3	4	4	4	5	2	1	1	1	1	1	4	4	4	4	4	4	4	1	1	1	5	5
323	4	1	2	3	1	2	2	5			1							4	4	4	4	4	4	3	3	5	5	5	3	3	5	5	3	5	3	3	5	5	5	5	5	5	5	5	3	3	3	3	5
322	3	1	2	3	2	2	3	3			1		1					4	3	4	3	4	3	3	3	5	4	5	5	5	4	4	4	4	2	4	4	4	4	4	4	4	4	4	1	1	3	5	1
321	3	1	2	3	1	2	3	3									1	4	4	4	4	4	4	4	4	4	2	2	4	4	4	4	1	3	1	1	2	4	4	3	4	4	4	4	2	2	2	4	4
320	2	2	1	3	1	1	3	3									1	4	4	5	3	3	4	3	4	3	2	5	5	5	5	4	3	1	1	1	1	5	5	5	5	5	4	5	1	1	1	5	5
319	2	2	1	3	2	1	3	4									1	4	4	5	2	3	3	3	2	4	3	4	4	4	4	3	3	2	2	1	1	3	4	5	5	5	5	5	5	1	2	5	4
318	3	1	2	3	1	2	1	4			1	1	1		1			4	5	5	3	4	4	3	4	4	2	5	3	4	4	4	4	4	1	2	3	5	5	4	5	5	4	5	3	1	2	5	4
317	3	1	2	4	1	2	3	4							1	1		4	4	4	3	4	4	3	3	1	1	5	3	3	4	4	1	3	3	3	3	4	4	4	4	4	4	4	3	1	1	4	5
316	1	2	1	3	1	1	3	3				1						4	4	4	3	3	3	3	3	4	3	4	4	3	4	4	3	2	2	3	2	4	4	4	4	4	3	4	3	2	2	4	4
315	2	1	1	4	1	2	2	4								1		4	4	4	4	4	4	4	5	4	5	4	4	4	5	4	4	4	5	4	4	4	4	5	4	5	4	4	4	5	4	5	5
314	2	2	1	3	1	2	3	3			1					1		3	4	4	3	4	3	3	3	3	3	3	2	2	4	3	1	2	2	2	2	4	3	4	3	3	3	3	2	2	2	3	3
313	2	1	1	3	1	2	3	3	1		1							4	4	4	3	4	4	4	4	4	4	3	4	4	4	3	2	1	2	2	2	4	4	5	4	4	3	3	2	2	2	4	4
312	2	1	2	3	1	2	2	4			1							3	4	4	2	4	5	4	4	5	3	4	4	4	4	5	2	1	1	1	5	3	4	5	5	5	4	4	1	2	2	5	4
311	1	2	1	2	1	1	4	3								1		4	4	4	3	3	3	3	3	3	3	4	4	4	4	4	3	3	2	2	2	4	4	4	4	4	4	4	3	2	3	4	3
310	2	2	1	3	1	2	2	4									1	4	4	4	3	4	4	5	4	4	4	4	5	5	4	5	1	2	2	3	2	4	5	5	5	5	5	5	1	1	2	5	5
309	2	2	1	3	1	1	3	4			1	1						4	4	3	3	4	4	3	3	5	5	5	4	4	5	5	1	1	1	1	1	3	3	4	4	5	5	4	1	1	5	5	5
308	2	2	1	3	1	2	3	3									1	4	5	5	3	4	4	4	4	4	4	4	5	5	4	5	1	2	3	1	1	5	5	5	5	5	5	5	1	1	2	5	4
307	2	1	1	3	1	2	3	4			1							4	4	4	3	3	3	3	4	2	2	4	4	3	3	3	1	2	3	3	2	3	4	4	5	4	4	4	1	1	1	5	2
306	2	1	1	3	2	1	3	5									1	5	5	5	4	5	5	4	4	4	4	5	5	4	5	4	1	2	1	2	1	5	5	5	5	5	5	5	2	1	2	5	4
305	2	2	1	2	1	4	3	2									1	5	4	4	3	3	3	5	5	4	4	4	4	4	4	5	1	1	1	1	1	4	4	4	4	4	4	4	1	1	3	4	4
304	2	2	1	4	1	1	2	5							1			4	5	5	3	4	4	3	3	4	4	5	4	3	5	5	1	1	1	1	1	5	5	5	5	5	5	5	1	1	1	5	5
303	2	1	1	3	1	2	4	3			1					1		4	4	4	3	5	4	3	3	4	5	5	5	5	5	4	1	5	1	1	1	5	5	5	5	5	5	5	1	1	1	5	5
302	2	1	1	3	1	2	4	3									1	4	3	3	2	2	2	2	2	3	3	3	3	3	5	3	4	3	1	1	1	3	3	5	3	2	5	5	1	3	4	3	3
301	4	2	1	3	1	2	3	4									1	5	5	5	3	5	5	3	3	3	3	4	4	4	4	5	1	2	5	1	1	4	5	5	5	5	5	5	1	1	3	5	5
300	3	1	2	3	1	2	2	4									1	5	4	5	3	3	4	3	3	4	3	5	3	2	3	5	1	1	1	1	1	4	5	4	4	5	5	5	4	1	1	5	2
299	2	1	1	3	1	4	3	5			1							3	3	5	2	3	3	3	3	4	4	4	4	4	4	5	1	3	5	3	3	4	3	4	4	4	4	4	3	2	4	4	3
298	3	1	2	3	1	2	3	3									1	5	5	5	3	3	3	4	3	2	4	4	4	4	4	5	5	3	3	3	2	4	4	4	4	4	4	4	3	2	2	4	2
297	2	2	1	3	1	1	2	4				1						4	4	4	3	2	3	2	3	4	4	4	3	3	3	4	2	2	2	2	2	4	4	5	5	4	3	4	1	2	1	4	4
296	3	2	2	1	2	6	3	3									1	3	4	4	3	4	3	3	3	4	4	5	5	5	5	5	5	4	1	1	1	4	5	5	5	5	5	5	1	1	1	5	4
295	2	1	1	3	1	2	3	3	1		1	1						3	2	3	2	2	2	2	3	3	3	4	3	3	4	4	3	2	2	2	3	2	3	4	4	4	4	2	2	2	3	4	1
294	2	2	2	3	1	2	3	3			1					1		4	4	5	3	3	3	4	3	5	4	5	3	4	5	2	1	3	4	3	1	4	4	4	4	5	3	4	2	1	3	5	5
293	2	2	1	3	1	4	2	3								1		4	3	4	3	3	3	3	3	5	3	5	4	2	4	5	1	4	1	1	1	3	5	5	5	5	5	5	1	1	1	5	5
292	2	2	1	3	1	1	3	2								1		4	4	5	4	4	4	3	3	4	4	4	5	3	5	5	3	1	1	1	1	4	5	5	5	5	3	4	2	1	1	5	3
291	2	1	2	3	1	2	3	4									1	4	3	5	3	3	4	3	3	3	3	4	4	4	3	5	3	2	2	2	4	5	3	5	5	5	5	4	2	3	3	5	3
290	2	2	2	3	1	2	3	3									1	4	4	4	3	4	4	4	4	4	4	4	4	3	4	4	3	2	2	2	2	4	4	4	4	4	4	4	2	2	2	4	4
289	2	1	1	3	1	2	2	4			1	1				1		4	4	5	3	3	3	3	3	3	3	4	4	2	3	3	3	1	2	2	2	4	3	3	3	4	3	4	3	3	3	3	4
288	2	2	1	3	1	2	3	4			1							4	4	4	4	4	4	3	3	4	4	4	4	4	4	4	1	1	1	1	1	4	4	4	4	4	4	4	4	1	3	4	4
287	2	1	1	3	1	2	3	3			1							3	3	4	1	3	4	2	3	3	2	4	3	4	4	5	1	3	1	1	2	5	5	5	5	3	4	4	1	2	4	4	4
286	2	2	1	3	1	2	3	3			1							3	4	4	3	4	3	3	3	1	2	2	2	1	3	3	2	1	1	1	3	4	4	4	4	4	4	4	3	1	3	4	1
285	1	2	1	3	1	1	2	4			1							4	4	5	3	3	3	3	3	4	4	4	4	4	4	4	2	2	1	1	1	4	4	5	5	5	5	5	2	1	1	5	4
284	3	1	2	3	1	2	3	4									1	4	3	4	3	3	3	3	3	2	3	4	3	2	3	4	2	3	3	3	3	2	3	4	3	4	4	4	2	4	3	3	3
283	2	2	1	3	1	1	3	3				1				1		5	5	5	3	4	3	3	3	4	5	5	5	5	5	5	1	1	1	1	1	1	1	2	1	5	3	5	1	1	2	5	5
282	1	2	1	3	1	1	3	4				1						5	5	5	4	5	4	3	3	4	2	4	4	4	3	4	2	4	2	2	1	5	5	5	5	5	4	4	1	2	1	5	5
281	2	2	1	3	1	2	3	4									1	5	5	5	3	3	3	4	3	3	2	5	3	5	5	5	1	1	1	1	1	5	4	5	5	5	5	5	1	1	1	5	5
280	3	2	2	3	1	2	2	5									1	4	4	4	4	4	3	4	4	3	3	3	4	2	4	4	3	2	1	2	2	4	4	5	5	5	5	5	1	1	1	4	4
279	2	1	1	3	1	1	3	4									1	5	5	5	3	5	4	4	4	4	4	5	4	4	5	4	2	1	1	1	1	4	4	4	4	5	4	5	1	1	1	5	4
278	2	1	1	3	2	6	3	3									1	3	4	5	1	2	2	3	2	5	4	5	5	3	5	5	1	1	1	1	1	5	5	5	5	5	5	3	2	3	2	5	3
277	4	1	2	4	2	2	3	4								1		4	4	4	3	3	3	3	3	4	4	4	3	3	3	5	4	3	4	4	4	4	4	4	4	5	4	3	3	3	3	3	4
276	2	2	1	3	1	1	4	3		1		1				1		4	4	4	3	3	3	3	4	2	2	3	2	2	4	5	5	3	4	2	2	4	4	3	4	4	4	4	4	2	3	4	4
275	2	2	1	3	1	2	2	4	1									4	4	4	4	4	4	4	4	4	5	4	4	4	4	5	1	1	1	1	1	4	4	3	3	5	5	5	1	1	3	5	5
274	2	2	1	3	1	2	2	3									1	3	3	3	3	3	3	3	3	3	4	4	3	4	3	3	3	2	2	1	1	4	4	4	4	4	4	4	3	1	2	4	5
273	2	2	1	3	1	1	3	3			1					1		5	5	5	3	5	3	3	5	3	5	4	5	2	5	5	2	1	1	1	1	5	5	5	5	5	5	5	2	2	2	5	5
272	3	1	2	3	1	2	3	3			1					1		4	3	4	2	3	4	3	2	4	4	5	3	4	4	4	1	2	1	2	2	4	4	5	5	5	5	5	3	1	3	5	5
271	2	1	1	3	2	1	3	4			1							5	5	5	4	5	5	4	4	4	3	4	4	3	4	4	2	3	1	2	2	4	4	4	4	4	4	4	2	2	2	4	4
270	1	2	1	3	1	1	3	2	1			1						5	5	5	3	3	3	2	2	5	4	5	5	3	5	5	5	1	3	3	2	5	3	2	5	5	4	5	1	2	3	5	4
269	2	1	1	3	1	2	3	2	1		1					1		5	5	5	2	3	4	2	2	5	5	5	4	4	4	5	1	1	1	1	1	5	5	5	5	5	5	5	1	1	3	5	5
268	1	2	1	3	1	1	3	3				1						4	4	5	3	5	4	4	4	3	4	5	5	4	5	5	1	1	1	1	1	5	5	5	4	5	4	5	4	1	1	5	3
267	1	2	1	2	1	1	3	4			1	1						3	4	4	3	3	3	3	3	3	4	5	3	4	3	4	1	1	1	1	1	4	4	4	4	4	4	4	1	1	1	4	5
266	1	1	1	2	1	1	3	4			1							4	4	4	3	4	3	3	3	4	4	5	5	5	5	5	1	1	1	1	1	5	5	5	5	5	5	5	1	1	1	1	5
265	1	2	1	3	2	1	5	4									1	3	3	5	4	4	3	4	5	4	4	5	5	4	4	4	4	4	4	4	4	4	4	4	5	5	5	5	5	4	4	5	5
264	2	2	1	3	1	2	2	3			1							3	4	3	3	4	3	3	3	3	2	2	3	3	3	4	3	2	3	2	2	4	4	4	4	4	4	4	3	3	3	4	4
263	1	2	1	3	2	1	3	3									1	5	5	5	5	5	5	5	5	5	5	5	5	5	5	5	5	5	5	5	5	5	5	5	5	5	5	5	5	5	5	5	5
262	2	1	1	4	1	1	4	3			1							3	3	3	3	3	3	3	3	3	3	3	3	3	3	3	5	3	3	3	3	3	3	3	3	3	3	3	3	3	5	3	2
261	3	2	2	4	1	2	3	3									1	3	3	3	3	3	3	3	3	2	3	3	3	2	3	2	3	3	3	3	3	3	4	3	4	4	4	4	3	3	3	4	4
260	5	2	2	1	1	3	3	4									1	4	4	4	4	4	3	3	3	4	4	4	4	4	4	4	1	1	1	1	3	5	5	4	4	4	4	4	2	2	1	5	5
259	5	2	2	1	2	3	3	4									1	4	3	4	3	3	3	3	3	4	4	4	3	2	3	2	1	1	1	1	1	5	4	5	4	4	4	4	2	2	2	4	4
258	3	2	2	3	1	2	3	3									1	5	4	4	2	4	4	3	3	3	4	3	4	4	4	4	1	2	2	2	2	5	4	4	4	5	4	5	2	4	2	5	4
257	3	1	2	3	1	2	4	3									1	5	5	5	3	5	5	3	3	2	2	5	5	5	4	4	1	4	4	2	2	5	5	5	5	5	5	5	2	1	1	5	5
256	3	2	2	4	1	2	3	3				1						4	4	5	3	4	4	4	3	5	4	5	4	5	4	5	3	3	3	1	3	4	4	4	3	4	4	3	2	2	2	5	2
255	3	2	2	4	1	2	3	4									1	3	3	3	3	3	3	3	3	3	3	3	3	3	3	3	3	3	3	3	3	3	3	3	3	3	3	3	3	3	3	3	3
254	5	1	3	3	1	3	3	3									1	5	5	5	5	5	5	5	5	5	5	5	5	5	5	5	5	5	5	5	5	5	5	5	5	5	5	5	1	1	1	5	5
253	3	2	1	2	1	4	3	5									1	3	3	5	5	5	3	3	3	3	3	3	5	2	2	3	2	2	1	1	1	4	4	4	4	5	5	4	2	3	3	5	5
252	2	2	1	3	1	1	2	3				1				1		4	4	4	3	4	3	3	3	3	3	3	2	2	3	2	2	2	2	2	2	5	4	4	4	4	3	4	2	2	2	4	4
251	5	2	2	2	1	3	3	4				1						5	5	5	4	4	5	3	3	5	5	5	5	3	3	3	1	1	1	1	1	5	5	5	5	5	5	3	1	1	2	5	1
250	5	1	2	3	2	2	3	4					1					4	4	5	3	4	3	3	3	4	2	4	4	4	4	4	2	1	3	2	4	5	5	5	5	4	4	4	2	2	2	5	4
249	4	2	2	2	2	2	4	4			1							3	3	3	3	3	3	3	3	3	3	4	3	3	4	4	3	3	3	3	3	4	4	4	4	4	4	4	3	3	3	4	5
248	4	2	2	3	1	2	3	4									1	5	4	4	3	2	3	3	3	3	1	3	4	1	2	1	1	1	1	1	2	3	2	3	3	3	3	3	3	4	3	3	4
247	5	1	2	3	1	2	3	3									1	5	5	5	3	3	3	3	5	1	3	5	5	1	1	1	1	1	1	1	1	5	5	5	5	5	5	3	3	1	1	5	5
246	2	2	1	3	1	1	2	4					1					5	5	5	4	4	3	4	5	3	3	5	5	5	5	4	1	1	1	1	2	4	5	4	3	5	4	4	3	3	3	5	2
245	3	2	2	3	1	2	1	4									1	3	3	3	3	3	3	3	3	4	4	4	4	4	4	4	3	3	4	1	3	4	4	5	5	5	5	2	2	2	2	5	1
244	2	2	1	3	1	1	3	3			1	1	1					4	5	4	3	3	3	3	3	4	4	4	4	4	5	4	1	4	3	2	3	5	4	4	4	4	4	4	2	2	1	4	4
243	2	2	1	3	2	1	3	4									1	4	4	4	3	3	3	3	3	1	2	3	3	3	4	4	3	3	1	2	4	4	4	2	2	3	3	5	2	1	1	1	2
242	2	1	1	2	1	1	2	4			1	1				1		4	4	4	4	4	4	4	4	2	4	5	5	5	5	5	5	5	4	4	4	4	4	4	5	4	4	4	2	1	1	5	4
241	2	2	1	3	1	1	3	3			1							3	3	4	3	4	4	3	3	4	4	4	4	4	4	4	2	3	2	2	1	5	5	5	5	5	4	5	2	3	3	5	4
240	2	2	1	3	2	1	3	4								1		4	4	4	3	4	3	3	3	4	2	3	5	4	4	3	1	3	2	2	2	4	3	4	4	5	5	5	1	1	1	5	5
239	2	1	1	3	1	1	3	4									1	3	4	4	3	3	3	3	3	1	4	3	4	4	4	3	2	3	2	3	3	4	3	4	4	4	4	4	2	2	2	4	4
238	2	1	1	3	1	1	1	5			1	1						3	3	3	3	3	2	3	3	3	3	3	3	3	3	3	4	3	3	3	3	3	3	3	3	3	3	3	3	3	3	3	3
237	2	2	1	3	1	1	5	3			1	1						5	5	5	3	4	4	4	4	2	5	4	5	5	3	2	4	5	2	4	3	4	3	5	3	4	3	5	1	3	2	4	3
236	2	2	1	3	1	1	2	3			1	1				1		1	4	5	3	5	5	4	4	2	4	4	4	4	3	3	3	4	3	3	3	3	3	3	4	4	5	5	1	1	1	5	3
235	2	2	1	3	2	1	3	3									1	3	3	4	3	3	3	3	3	3	3	3	3	4	4	4	4	2	3	2	3	4	3	2	3	4	3	2	2	3	2	4	2
234	2	2	1	3	1	1	3	3									1	4	4	4	2	3	3	3	3	2	3	4	3	3	3	3	2	2	2	2	2	4	4	4	4	4	3	4	1	1	2	5	5
233	5	2	3	3	2	3	3	4					1					4	4	4	3	3	3	3	3	4	3	3	5	4	4	4	1	1	1	1	1	5	5	5	5	5	5	5	3	1	4	4	4
232	5	1	2	2	2	2	4	4									1	4	4	5	2	3	3	3	3	3	3	4	5	4	4	4	3	3	1	1	1	5	5	5	5	5	5	5	3	1	3	5	5
231	5	2	2	3	2	2	3	4			1		1					4	4	5	3	3	3	3	3	3	4	5	5	5	3	5	1	1	1	1	1	4	5	5	5	5	5	5	1	1	1	5	5
230	5	2	2	3	2	2	3	3									1	4	4	4	3	3	3	3	4	3	4	4	3	3	3	3	1	2	1	1	2	5	5	5	5	5	5	5	1	1	1	5	5
229	5	2	2	3	1	2	3	3			1		1					4	5	4	3	3	3	2	3	3	3	4	3	3	3	5	2	2	3	2	3	4	4	4	4	4	4	4	3	2	2	4	4
228	5	2	2	3	1	2	3	3									1	4	4	4	3	3	3	2	2	3	3	4	4	3	3	4	1	1	1	1	3	3	5	4	3	5	5	4	1	1	1	5	4
227	5	2	2	3	1	2	3	2			1	1	1					4	4	4	3	3	3	3	3	4	4	5	4	4	4	4	1	1	1	1	2	4	4	4	4	5	4	4	3	1	1	1	4
226	5	1	2	3	1	2	3	4									1	5	5	5	5	5	5	3	3	1	3	3	2	2	1	3	2	1	1	1	1	4	4	4	4	5	5	5	1	1	1	5	5
225	4	1	2	3	2	2	3	4									1	4	4	4	3	3	3	3	3	4	1	4	5	5	5	5	1	2	1	1	1	5	5	5	5	5	5	5	1	1	1	5	5
224	5	1	2	3	2	2	3	4									1	4	4	5	3	4	3	3	4	4	4	3	4	4	3	4	1	3	1	2	3	5	4	4	4	4	3	4	3	2	4	4	4
223	5	2	2	2	2	2	3	3									1	4	4	4	2	4	3	3	4	5	5	5	5	5	5	5	2	2	2	2	2	5	5	5	5	5	5	5	2	2	2	5	5
222	5	1	2	3	2	2	3	5									1	4	4	4	4	4	4	4	4	4	4	4	4	3	4	4	1	1	2	2	2	4	4	4	4	4	4	4	2	2	2	4	4
221	3	1	2	3	1	2	3	3									1	5	5	5	3	3	3	3	4	3	3	4	4	4	4	4	4	4	2	2	4	4	4	3	4	4	4	4	4	4	1	5	2
220	3	1	2	3	1	4	3	4									1	3	3	4	1	2	3	4	4	3	3	3	3	3	3	5	1	1	1	1	1	5	5	3	3	5	5	4	1	1	1	5	5
219	3	1	2	3	1	2	4	3								1		4	3	4	2	4	4	2	3	4	4	4	4	4	4	4	1	3	1	1	3	5	5	5	5	5	5	5	1	1	1	5	5
218	3	1	2	3	2	4	3	5									1	3	3	5	3	3	3	3	2	4	3	4	2	5	4	4	1	2	1	1	1	3	2	4	4	4	3	4	2	2	1	5	4
217	2	2	1	3	1	1	3	3									1	4	5	5	3	4	4	3	3	5	2	5	2	5	3	1	3	1	1	1	1	5	5	3	5	5	5	5	1	4	1	5	5
216	3	1	2	3	1	2	3	3									1	3	3	3	3	3	3	3	3	2	2	2	3	2	2	2	4	3	3	3	3	3	3	3	3	3	3	3	3	3	3	3	3
215	2	2	1	3	1	1	3	3			1					1		4	3	4	3	3	3	3	4	3	4	5	4	4	4	5	4	2	3	3	4	4	4	4	4	5	3	5	4	3	4	5	4
214	3	1	2	1	2	2	4	3								1		4	4	4	3	3	3	3	4	4	4	4	4	4	3	4	2	3	2	4	3	4	4	4	4	4	4	4	2	2	2	4	4
213	3	1	2	2	2	6	3	3									1	5	3	5	3	3	1	2	2	4	4	5	4	4	4	5	1	1	1	1	5	5	5	5	5	5	5	5	1	1	1	5	5
212	3	1	2	3	1	2	3	5									1	4	4	4	4	4	4	3	3	3	3	3	5	4	3	3	1	3	1	1	1	5	5	5	4	5	5	5	1	1	1	5	5
211	3	1	2	3	2	2	3	3			1							3	3	4	3	3	3	2	2	4	1	3	4	3	4	5	2	5	3	1	3	4	4	4	3	4	3	4	1	3	1	5	4
210	3	2	2	2	2	2	3	3									1	4	4	4	3	3	3	4	3	3	3	3	3	3	3	3	1	1	1	1	2	4	4	5	2	4	4	4	2	1	2	4	4
209	3	2	2	3	1	6	3	2				1						4	4	4	2	3	3	3	4	4	2	4	5	5	4	5	3	2	2	2	1	4	5	5	5	5	4	4	1	3	3	4	4
208	2	1	1	3	1	2	3	4	1							1		5	5	5	5	5	5	5	5	5	5	5	5	5	5	5	5	5	5	5	5	5	5	5	5	5	5	5	5	1	5	5	3
207	2	1	1	3	1	2	3	3								1		5	3	5	3	3	3	3	4	4	3	5	5	5	5	4	4	4	1	1	5	5	4	3	3	5	5	4	2	2	2	5	1
206	3	1	2	3	1	4	2	4									1	3	4	5	3	4	3	4	3	3	3	4	4	3	3	4	1	1	1	1	1	4	4	4	4	4	4	4	1	1	1	5	4
205	3	1	2	3	1	2	3	5									1	5	5	5	3	3	3	3	4	4	4	4	3	3	3	4	2	2	1	1	3	2	4	3	3	4	4	3	2	1	1	5	4
204	3	1	2	3	1	2	3	4									1	3	3	4	2	3	4	3	3	2	2	2	2	4	4	4	3	3	2	2	3	5	5	5	5	5	5	5	2	2	2	5	3
203	3	1	1	4	1	2	3	4				1				1		4	4	4	2	3	4	4	4	5	5	5	5	5	4	5	2	2	2	2	2	5	5	5	5	5	5	5	2	2	2	5	5
202	3	2	2	3	1	2	3	4									1	4	4	4	4	4	4	4	4	4	4	4	4	4	4	4	4	4	4	4	4	4	4	4	4	4	4	4	4	4	4	4	4
201	3	2	2	3	1	2	2	4									1	5	4	5	3	4	3	5	5	5	4	5	5	3	5	5	1	5	1	1	5	4	4	4	4	4	4	4	1	2	1	4	4
200	3	1	2	3	1	2	3	5			1	1						4	3	4	2	2	3	2	3	1	2	2	4	4	4	4	2	3	2	1	5	5	5	5	2	5	5	4	4	2	1	5	3
199	3	1	2	3	1	2	3	3				1						5	5	5	3	4	4	3	3	4	4	4	5	5	4	5	1	1	1	1	4	5	4	4	4	4	4	4	1	1	1	5	4
198	2	1	1	3	1	2	3	4									1	4	4	5	4	4	4	2	2	3	4	4	3	3	3	4	4	3	3	3	3	4	3	4	4	4	4	4	2	1	3	5	5
197	4	2	2	3	1	2	3	3			1					1		4	4	4	3	3	3	4	3	4	4	4	4	4	4	4	4	4	4	4	4	4	4	4	4	4	4	4	3	2	3	4	4
196	3	1	2	3	1	2	3	3									1	3	2	3	1	3	3	1	3	4	4	4	4	5	5	5	1	1	1	1	1	5	5	5	5	5	5	4	1	1	1	5	5
195	3	2	1	1	1	4	4	4									1	4	4	4	4	4	4	4	4	2	3	1	5	5	5	5	1	1	1	1	1	5	5	5	4	5	5	4	1	1	1	5	2
194	3	1	2	1	1	4	3	5								1		4	4	5	3	3	3	3	3	4	4	4	4	3	4	5	1	1	1	2	2	4	5	4	4	4	4	4	2	2	3	5	4
193	4	2	2	2	2	5	4	3									1	4	4	4	3	3	4	4	3	4	4	4	4	4	4	4	2	2	2	2	2	4	4	4	4	4	4	4	2	2	2	4	4
192	5	2	3	1	1	3	3	3									1	2	3	2	2	1	2	1	1	5	5	3	4	4	4	5	1	1	1	1	1	4	4	4	4	4	3	5	2	1	3	4	4
191	3	1	2	3	1	2	3	3				1						3	3	3	3	3	3	3	3	4	3	4	4	4	3	4	1	1	1	2	2	4	4	4	4	4	4	4	2	2	2	4	4
190	4	1	2	1	2	4	3	5									1	5	5	5	3	1	1	1	1	5	5	5	5	1	5	5	1	1	1	1	1	5	5	5	5	5	5	5	1	1	5	5	5
189	1	2	1	3	2	1	3	4			1							5	4	5	3	3	4	3	3	2	3	4	4	4	5	4	1	5	2	2	3	4	4	4	5	5	4	5	2	1	2	4	2
188	2	1	3	2	1	4	3	3									1	3	3	3	3	3	3	3	3	3	3	3	3	3	3	3	3	3	3	3	3	3	3	3	3	3	3	3	3	3	3	3	3
187	3	2	2	3	1	2	3	4			1	1						4	4	4	3	3	3	3	3	4	4	4	4	4	4	5	1	2	2	2	1	5	5	5	4	4	3	4	1	1	1	4	4
186	2	2	2	1	2	6	3	4									1	5	5	5	3	5	5	5	5	5	5	5	5	5	5	5	5	5	5	5	5	5	5	5	5	5	5	5	5	5	5	5	5
185	4	2	2	2	1	4	3	3									1	5	5	5	3	3	4	3	3	4	5	4	5	5	4	4	2	2	2	2	2	4	4	4	4	4	4	4	1	1	1	5	4
184	3	2	2	2	1	6	3	3	1							1		4	3	4	3	3	3	3	3	4	4	5	4	5	5	5	3	2	2	1	2	5	4	4	4	5	3	3	2	1	3	5	3
183	3	1	1	1	1	4	4	3									1	5	5	5	5	5	5	5	5	5	1	5	5	1	5	5	5	5	5	5	5	5	5	5	5	5	5	5	5	5	5	5	5
182	3	2	2	3	1	2	3	4	1									4	3	4	3	4	3	2	3	4	5	5	5	5	5	5	1	1	1	1	1	5	5	5	5	5	4	5	1	1	1	5	4
181	3	2	2	3	1	4	3	3									1	5	5	5	3	4	3	3	3	5	5	5	5	5	5	5	1	1	1	1	1	5	5	5	5	5	5	5	1	1	1	5	5
180	3	2	2	2	1	6	3	4									1	5	5	5	3	3	4	3	4	4	5	5	5	5	5	5	1	1	1	1	1	5	5	5	5	5	5	5	1	1	1	5	5
179	4	1	2	2	1	6	4	2									1	4	4	4	3	3	3	3	3	4	4	4	4	4	4	4	1	1	1	1	1	4	4	4	4	4	4	4	1	1	1	4	4
178	2	1	1	3	2	6	4	5				1						4	3	4	2	3	3	3	3	4	4	4	4	4	4	4	1	1	1	1	1	4	4	4	4	4	4	4	1	1	1	5	4
177	5	1	2	2	2	3	2	3									1	4	4	4	3	3	3	2	3	4	4	4	4	4	4	4	2	2	2	2	2	4	4	4	4	4	4	4	2	2	2	4	4
176	5	2	2	2	2	3	2	4									1	4	4	4	2	3	3	3	4	4	4	4	4	4	4	4	1	2	1	2	2	4	4	4	4	4	4	4	2	2	2	4	4
175	3	2	2	3	1	6	3	4				1						4	4	4	3	3	3	3	3	3	3	4	5	4	4	4	3	3	1	2	3	5	5	5	5	5	5	5	2	2	3	5	4
174	5	1	2	3	1	3	3	4									1	4	4	4	3	3	3	5	3	2	1	4	2	2	5	2	1	1	1	1	4	5	5	5	5	5	5	5	1	1	1	5	5
173	5	1	2	3	1	2	2	3					1					4	4	4	3	4	4	3	4	4	4	4	3	4	4	4	2	3	2	2	3	5	4	4	4	4	4	5	2	2	2	5	4
172	5	1	2	3	1	2	3	3							1			4	4	3	3	3	3	3	4	4	4	4	4	3	4	5	3	3	3	4	4	5	4	4	4	4	4	4	4	2	2	4	4
171	3	1	2	3	1	2	2	3									1	4	4	4	3	3	3	3	3	4	3	4	3	3	4	4	4	4	2	1	4	5	4	4	4	4	4	3	2	2	1	5	4
170	2	2	2	3	1	2	2	5									1	4	4	5	1	3	3	3	3	4	4	5	5	5	3	5	1	1	1	1	1	5	5	5	4	5	5	5	1	1	1	5	5
169	5	1	2	2	1	4	3	4									1	5	5	5	4	4	4	4	4	4	4	4	4	4	4	1	1	1	1	1	1	5	5	5	5	5	5	5	2	1	2	5	5
168	4	2	2	3	1	2	3	3	1									3	3	4	2	3	3	3	3	4	3	3	4	4	4	4	1	2	1	2	2	4	4	4	4	4	4	4	2	1	2	4	4
167	4	2	2	1	1	4	5	4									1	3	4	4	3	4	4	3	3	3	3	4	3	3	5	5	1	1	1	1	1	3	3	4	4	4	4	4	1	1	1	4	4
166	5	2	2	3	1	2	3	3									1	5	5	5	2	3	3	2	2	5	5	5	5	5	5	5	1	1	1	1	1	5	5	5	5	5	5	5	1	1	3	1	5
165	3	1	2	3	1	2	5	4									1	3	3	4	3	3	3	3	3	3	4	5	4	4	4	4	1	3	1	1	1	5	5	5	5	5	4	4	2	1	1	5	5
164	5	1	2	3	1	3	3	4									1	5	5	5	5	5	5	4	4	2	2	4	4	2	4	2	1	1	1	1	3	5	5	5	5	5	5	5	1	1	1	5	5
163	3	2	2	3	1	2	3	3									1	2	3	2	3	3	3	3	3	4	4	2	1	2	3	4	4	4	3	3	4	4	4	4	4	4	4	4	4	2	1	2	4
162	3	1	2	2	1	2	4	4			1	1	1					4	4	4	4	4	4	4	4	4	5	5	4	5	5	5	1	4	1	1	1	4	4	5	4	4	4	4	1	1	3	4	4
161	3	1	2	4	1	2	2	4									1	4	4	5	3	4	5	4	4	2	2	4	2	2	4	4	2	4	1	1	2	5	4	4	4	4	4	4	2	2	2	5	5
160	3	2	2	3	1	2	3	3			1	1						5	5	5	5	5	5	5	5	3	3	3	5	5	5	5	3	3	1	1	1	5	5	5	5	5	3	5	1	1	1	5	5
159	3	2	2	1	2	4	3	3									1	4	4	4	3	3	4	3	3	4	4	4	5	5	4	5	2	1	1	1	2	5	4	5	5	5	4	5	1	1	1	5	5
158	5	1	2	1	1	4	3	3			1							4	4	4	3	3	3	3	4	4	4	5	4	4	4	4	1	3	3	3	4	4	5	4	4	4	4	5	2	2	5	5	2
157	3	1	2	2	1	4	3	3									1	4	4	5	3	3	4	3	3	3	3	3	5	4	5	4	1	1	1	1	1	5	5	5	5	5	5	4	1	1	1	5	4
156	5	1	2	1	2	6	4	5			1							4	3	3	3	3	3	3	2	4	5	5	5	5	4	5	1	1	1	1	2	5	5	4	2	4	4	4	1	1	1	5	5
155	5	2	2	3	1	3	3	4			1	1	1					5	5	5	3	5	3	3	4	4	4	5	4	4	2	1	1	1	1	2	2	5	5	5	5	5	5	5	2	1	3	5	5
154	3	1	2	4	1	2	2	2					1		1			3	4	4	2	4	3	4	4	4	2	4	5	2	5	5	2	4	2	3	4	4	5	4	5	5	4	5	1	4	1	5	3
153	5	2	2	2	1	2	3	3									1	5	5	5	3	5	4	3	3	5	5	5	5	5	5	5	1	1	1	1	1	5	5	5	5	5	5	5	1	1	1	5	5
152	5	2	3	1	1	3	4	3									1	5	5	5	5	5	4	5	5	5	5	5	5	3	3	4	1	1	1	1	1	4	5	5	5	5	5	5	1	1	3	5	5
151	5	2	2	3	1	3	3	5									1	5	5	5	3	3	3	3	3	5	5	5	5	5	5	5	1	1	1	1	1	5	5	5	5	5	3	5	1	1	1	5	5
150	3	1	2	3	1	2	3	4			1	1				1		5	5	5	4	4	4	4	4	4	4	4	4	4	4	4	1	3	1	1	3	5	5	5	5	5	5	5	1	1	1	5	5
149	4	2	2	2	1	6	4	4			1							5	5	5	2	3	2	2	2	1	2	3	5	5	5	5	1	1	1	1	1	5	5	5	4	5	5	5	2	1	1	5	4
148	3	1	2	3	1	2	3	4									1	5	5	5	4	5	5	4	4	2	3	4	5	4	4	5	4	4	4	4	3	4	4	4	4	4	4	4	3	3	4	4	4
147	4	2	2	2	1	6	4	3									1	4	4	4	3	3	3	3	3	5	5	5	5	5	5	5	1	1	1	1	1	5	5	5	5	5	5	5	3	1	3	5	5
146	3	1	2	3	1	2	3	3				1						3	4	4	3	3	3	2	3	4	4	4	4	4	4	3	2	3	4	3	4	4	4	4	4	4	4	4	2	2	2	4	4
145	4	1	2	3	1	2	2	3									1	4	4	4	3	4	4	3	3	4	4	5	4	4	5	5	1	1	2	1	2	5	5	5	5	5	5	5	1	1	1	5	3
144	3	1	2	3	1	2	3	3				1						4	4	4	3	3	3	3	3	4	4	4	4	4	4	4	4	4	4	4	4	4	4	4	4	4	4	4	4	4	4	4	3
143	5	2	2	3	1	3	3	3									1	4	4	4	3	3	3	3	3	4	4	4	4	4	4	4	4	4	4	4	4	4	4	4	4	3	3	4	3	4	3	4	4
142	3	1	2	4	2	2	3	2									1	5	5	5	5	5	5	5	5	5	5	5	5	5	5	5	5	5	5	5	5	5	5	5	5	5	5	5	5	5	5	5	5
141	5	2	3	3	1	3	3	4									1	5	5	5	3	4	3	5	4	3	2	3	3	1	1	1	1	1	1	1	3	5	5	5	5	5	5	5	1	1	1	5	5
140	3	1	2	3	2	2	3	4				1						3	4	4	2	3	3	3	3	4	4	4	4	3	3	4	3	4	3	4	4	4	3	4	4	4	4	3	3	3	3	4	4
139	2	2	2	4	1	2	3	3									1	3	3	4	2	2	4	2	2	2	2	4	2	4	4	4	1	1	1	1	4	4	4	2	4	4	3	4	2	1	1	5	1
138	2	2	1	3	1	1	3	4									1	3	3	4	2	3	3	3	2	2	4	4	5	5	5	5	4	2	3	2	4	5	5	5	5	5	5	5	2	2	2	5	3
137	3	1	2	3	1	4	2	3					1		1			4	4	4	4	4	4	4	4	1	2	1	1	2	1	1	3	3	3	3	5	4	4	3	4	1	3	1	3	4	2	1	1
136	5	2	2	1	1	4	3	5									1	5	5	5	3	5	5	3	3	1	4	5	4	2	3	4	1	1	1	1	1	5	5	5	5	5	5	5	1	1	1	5	5
135	4	2	2	3	1	2	3	3									1	5	5	5	3	4	4	4	3	3	5	5	5	5	5	5	1	2	2	2	2	4	4	4	4	5	5	5	1	1	1	5	5
134	2	2	1	3	1	2	4	3			1	1						5	5	5	2	5	3	3	2	5	5	5	5	5	5	5	1	1	1	1	1	3	3	5	3	5	5	5	1	1	1	5	5
133	5	2	2	1	2	3	4	5			1							4	4	4	3	4	4	4	4	3	3	5	4	4	4	4	1	3	1	1	1	4	4	4	4	4	4	5	1	1	1	5	5
132	3	2	2	2	1	4	3	4				1						5	5	5	3	4	4	2	5	3	4	5	4	3	3	2	1	1	1	1	1	5	5	4	5	5	5	5	1	1	1	5	5
131	3	1	2	2	2	4	5	3									1	3	3	3	3	3	3	3	3	1	1	1	5	5	1	5	3	1	1	1	1	5	5	5	5	5	5	5	5	1	1	5	5
130	3	2	2	3	1	2	2	3				1				1		5	5	5	4	5	4	3	4	4	5	5	5	5	5	5	1	4	1	2	3	5	5	5	4	5	5	5	3	1	1	5	5
129	3	2	2	4	2	2	3	4									1	4	4	4	3	4	4	2	3	2	3	5	3	5	5	5	3	1	1	1	3	5	5	5	5	5	5	5	1	1	3	5	3
128	4	1	2	2	2	2	4	3									1	4	4	5	2	3	3	3	3	3	4	4	5	4	5	5	1	4	1	2	3	4	4	3	4	4	4	4	3	1	1	5	5
127	3	1	2	3	1	2	2	2									1	3	3	3	2	3	4	3	3	4	4	4	3	3	4	5	4	3	3	3	3	5	4	4	4	4	4	4	1	2	3	4	4
126	4	2	2	1	2	6	3	4									1	4	4	4	2	3	3	4	2	4	4	5	5	5	4	5	2	1	1	1	3	5	3	5	3	5	4	5	1	1	1	5	4
125	3	2	2	3	1	2	3	3									1	5	5	5	3	3	3	3	3	5	5	5	5	3	5	5	1	1	1	1	1	5	5	5	5	5	5	5	1	1	1	5	5
124	4	2	2	3	1	5	5	3			1							4	4	4	3	3	3	3	3	4	4	4	5	5	5	5	1	1	1	1	3	5	5	5	5	5	5	5	1	1	1	5	5
123	4	2	2	2	1	2	1	5									1	4	4	3	2	3	3	3	3	3	4	4	3	2	4	4	1	1	1	2	2	4	4	3	3	4	3	3	3	1	2	4	5
122	5	2	2	2	1	2	3	3									1	4	4	4	2	3	3	2	2	4	4	4	4	4	4	5	2	2	2	2	2	4	4	5	4	4	4	5	2	2	2	4	4
121	2	2	2	1	2	6	3	4									1	5	5	5	3	5	5	3	3	1	1	1	1	1	1	1	1	3	3	1	1	4	5	3	4	5	5	3	3	2	2	4	3
120	4	1	2	4	1	2	2	3	1						1	1		5	4	5	3	3	4	3	3	5	3	5	5	5	5	5	1	1	1	1	1	5	4	5	5	5	4	4	1	1	1	4	3
119	5	1	2	2	2	2	4	4									1	4	3	4	2	3	3	3	3	5	5	5	5	5	5	5	1	1	1	1	1	5	5	5	5	5	4	5	1	2	2	5	5
118	1	1	1	2	1	1	3	4									1	4	4	4	4	4	4	4	4	4	3	3	4	4	4	2	2	2	2	2	3	4	4	3	4	4	4	3	3	3	3	4	4
117	2	1	1	3	2	1	3	3									1	3	4	4	3	4	4	3	3	2	3	4	3	3	4	2	2	4	2	2	3	5	5	5	4	4	4	4	3	2	2	4	3
116	2	1	1	4	2	1	4	4						1				1	5	4	5	1	3	4	2	3	1	4	5	2	4	3	3	4	5	4	1	1	4	5	3	4	4	3	1	2	4	1	2
115	2	1	1	1	2	2	3	4									1	5	5	5	4	5	4	4	4	4	5	5	5	4	4	1	3	3	2	2	2	5	4	4	4	5	3	4	3	3	3	5	5
114	3	2	2	2	1	2	3	4			1							4	3	4	3	3	3	3	4	3	4	3	4	4	4	5	4	1	1	4	4	4	4	4	4	5	4	4	3	4	4	4	5
113	4	1	2	3	1	2	4	3			1							4	4	5	3	4	4	3	3	3	2	4	4	3	3	4	2	2	1	3	3	5	5	4	4	4	5	4	2	1	1	4	5
112	3	2	2	4	1	2	2	4									1	3	3	3	3	3	3	3	4	4	4	4	4	4	4	4	2	2	3	2	3	3	4	4	4	4	4	3	3	2	2	4	4
111	5	2	2	3	1	3	3	5									1	4	5	3	3	4	4	3	3	1	1	1	5	1	1	1	1	3	1	1	2	5	4	5	5	5	5	5	1	1	1	5	4
110	3	1	2	3	1	2	3	3				1				1		4	3	4	3	3	3	3	3	4	4	3	2	3	3	3	3	2	2	2	3	4	4	3	4	4	4	4	2	3	2	4	2
109	5	2	2	2	1	3	3	3			1							5	5	5	4	4	4	3	3	5	5	5	5	4	4	4	1	1	1	1	1	5	5	5	5	5	5	5	1	1	1	5	5
108	3	2	2	3	1	2	3	4								1		4	4	4	4	4	4	3	3	4	4	4	4	5	5	5	3	4	1	1	2	5	5	5	5	5	5	5	2	1	1	5	4
107	3	2	2	3	1	6	3	4									1	4	4	4	4	4	4	4	4	4	4	4	4	1	2	4	2	2	2	2	2	4	4	4	4	4	4	4	4	2	2	4	4
106	3	2	2	3	1	2	3	3			1							3	3	4	3	3	3	3	3	4	3	2	5	5	5	5	2	3	2	2	3	3	5	5	5	5	5	5	3	2	2	5	2
105	2	2	1	4	2	1	4	3									1	4	4	4	3	4	4	3	3	2	2	4	2	2	3	3	2	2	2	2	3	3	3	3	4	4	4	4	2	2	2	4	4
104	3	2	2	3	1	4	3	4									1	5	5	5	3	3	3	2	3	5	5	5	5	5	5	5	1	1	1	3	1	5	5	5	5	5	5	5	1	1	1	5	5
103	4	2	2	2	1	2	4	3									1	4	4	4	2	3	3	3	3	4	4	4	5	5	5	5	3	2	1	2	3	5	5	5	5	5	4	4	3	1	3	5	3
102	3	1	2	3	1	2	3	4									1	5	5	5	3	3	4	4	3	5	5	5	5	5	5	5	1	3	1	1	3	5	5	5	5	5	5	3	3	1	1	5	5
101	3	1	2	2	1	2	3	4									1	4	3	3	3	3	3	3	3	4	4	4	5	5	5	5	2	3	2	2	2	4	4	4	4	4	4	4	3	1	1	4	5
100	3	1	2	3	1	2	3	3				1						5	4	4	3	3	3	3	3	3	3	4	5	5	4	4	3	3	3	3	4	5	5	4	5	5	5	5	3	1	1	5	4
99	3	2	2	1	1	2	3	4									1	4	4	4	4	4	4	4	4	4	4	4	4	3	4	4	2	1	1	1	1	4	4	4	4	4	3	4	4	2	2	4	3
98	5	1	2	2	1	2	3	3									1	4	4	5	2	3	3	2	2	3	4	4	5	4	4	5	1	2	2	2	2	5	4	4	4	5	5	5	1	2	2	5	4
97	4	2	2	3	1	2	3	2									1	4	4	5	2	3	4	2	2	4	4	5	3	3	4	4	2	1	1	2	3	4	4	4	4	5	5	4	2	2	3	5	5
96	5	1	2	3	1	2	2	3									1	4	4	4	3	3	3	3	3	3	4	4	4	4	4	4	2	2	2	2	2	4	4	4	4	4	4	4	3	2	2	4	4
95	5	2	2	3	1	3	2	5								1		3	3	4	3	3	3	3	3	3	3	4	4	4	4	4	1	2	1	1	2	5	5	5	5	5	5	5	1	1	1	5	5
94	3	1	2	3	1	2	2	4									1	3	5	5	3	4	4	3	3	5	4	5	3	3	3	5	2	2	2	2	2	5	5	4	5	5	4	3	2	2	2	5	4
93	3	2	2	2	1	6	3	5	1		1							5	5	5	5	5	5	5	5	5	5	5	5	5	5	5	1	1	1	1	1	1	1	1	1	5	5	5	1	1	1	5	3
92	4	2	2	3	1	2	3	3									1	4	4	4	3	3	3	3	3	3	3	4	4	3	3	3	1	3	1	1	3	4	4	4	4	4	4	3	2	1	3	4	4
91	5	1	2	1	1	6	4	4			1	1						5	5	5	2	3	3	3	3	4	3	4	4	5	2	3	1	1	1	1	1	5	5	5	5	5	5	5	1	1	1	5	5
90	3	2	2	3	1	2	3	4									1	4	4	4	2	2	2	4	3	4	4	5	5	5	5	5	1	1	1	1	1	5	5	5	4	5	5	5	1	1	1	5	5
89	4	1	2	2	1	4	3	5									1	5	5	5	1	5	5	5	2	4	4	4	5	5	5	4	1	1	1	1	5	5	5	5	5	5	4	4	1	1	1	5	4
88	3	2	1	4	1	2	3	3									1	3	3	5	3	3	3	3	3	2	4	4	5	3	4	3	1	1	2	2	2	4	4	4	5	5	4	5	1	2	2	5	3
87	4	2	2	2	1	2	3	3									1	4	4	4	4	4	4	4	4	4	4	4	4	4	4	4	4	4	4	4	4	4	4	4	4	4	4	4	4	4	4	4	4
86	5	1	2	3	1	2	3	3									1	4	4	4	1	3	3	4	3	5	5	5	5	5	5	5	3	1	2	2	4	5	5	5	4	5	5	4	1	1	1	5	4
85	5	1	2	2	2	2	3	3									1	4	5	5	2	3	3	2	3	1	1	2	5	2	2	2	1	1	1	1	1	5	5	5	5	5	5	5	1	1	1	5	5
84	3	2	2	4	1	2	3	3								1		5	5	5	3	3	4	4	3	3	3	4	4	3	3	4	2	2	2	2	3	4	4	4	4	4	4	3	2	2	3	5	4
83	4	2	2	4	1	2	3	2								1		4	4	4	3	3	3	3	3	4	4	4	4	4	4	4	4	4	4	4	4	4	4	4	4	4	4	4	4	4	4	4	4
82	2	2	1	3	1	1	3	4									1	4	4	4	3	3	4	4	4	4	5	4	4	4	5	5	3	2	3	3	2	3	3	4	4	4	3	4	2	3	3	4	3
81	2	2	1	3	2	1	4	4									1	4	4	4	3	4	4	3	3	3	3	4	4	3	4	4	3	3	2	2	3	4	4	4	4	4	4	4	3	2	3	5	3
80	3	2	2	3	1	4	2	3									1	4	4	4	3	3	3	3	3	3	3	3	3	3	3	5	3	3	3	1	3	3	3	5	3	4	4	4	1	3	2	5	5
79	2	1	1	3	1	1	3	3									1	3	3	3	3	3	3	3	3	3	3	3	3	3	3	3	3	3	3	3	3	3	3	3	3	3	3	3	3	3	3	3	3
78	3	2	2	4	1	1	3	3	1	1					1	1		4	4	4	3	3	4	3	3	5	4	4	3	4	4	5	3	1	2	1	1	5	5	4	3	5	5	5	4	1	2	5	5
77	3	2	2	4	1	2	3	4									1	4	2	5	5	5	5	4	4	1	1	1	1	1	1	4	1	5	2	1	5	5	5	5	5	5	5	3	1	1	3	3	2
76	3	2	2	4	1	2	3	3									1	4	4	4	3	3	3	3	3	3	3	4	4	3	3	4	2	4	2	3	3	4	3	3	4	4	3	4	2	2	2	4	4
75	4	1	2	2	1	6	3	3									1	4	4	4	2	3	3	3	2	2	4	4	2	4	3	5	1	1	1	1	1	4	5	4	4	4	5	4	2	2	1	5	4
74	3	2	2	4	1	2	2	4									1	4	4	5	3	3	4	3	3	5	4	5	3	4	3	5	2	1	1	1	3	5	5	5	5	5	5	4	1	1	3	5	5
73	5	1	2	1	2	4	4	4			1							5	5	5	3	3	3	3	3	5	5	5	5	5	5	5	1	1	1	1	1	5	5	5	5	5	5	5	5	1	1	5	5
72	4	2	2	4	1	2	2	3								1		4	4	4	3	4	4	3	3	4	4	4	4	4	4	4	3	2	1	1	4	3	4	4	4	5	4	4	1	1	2	5	4
71	3	2	2	2	1	4	3	4									1	5	5	5	3	5	4	3	3	4	4	5	5	5	5	4	1	2	5	1	4	5	5	5	5	5	5	5	1	1	1	5	1
70	4	2	2	3	1	2	4	5									1	5	5	5	3	5	5	3	3	5	5	5	5	5	5	5	1	1	1	1	1	5	5	5	5	5	5	5	1	1	1	5	5
69	4	2	2	3	1	2	3	2									1	4	5	5	2	3	3	1	1	4	5	5	5	4	5	5	1	1	1	1	2	5	5	5	5	5	5	4	2	1	1	5	5
68	2	1	1	3	1	2	3	4									1	4	5	5	3	3	3	4	3	2	1	5	1	5	3	1	1	3	4	3	2	2	1	2	5	4	4	3	2	2	2	5	1
67	4	1	2	2	2	2	3	3									1	4	4	4	3	3	3	3	3	3	3	4	3	3	3	4	3	3	3	3	3	4	4	3	4	4	4	4	3	3	3	4	4
66	4	1	2	3	1	2	3	4									1	4	4	4	3	3	3	2	2	3	3	5	4	4	3	3	2	3	2	2	3	3	3	4	4	5	4	4	3	1	1	5	5
65	3	1	2	3	1	2	3	5									1	3	3	3	3	3	3	3	3	3	3	3	3	3	3	3	3	3	3	3	3	3	3	3	3	3	3	3	3	3	3	3	3
64	2	2	2	4	1	2	3	3									1	4	4	4	3	3	4	3	3	2	4	4	4	3	5	5	1	1	2	1	1	4	4	5	5	5	5	5	1	1	1	5	5
63	3	2	2	4	1	2	3	3									1	3	3	4	3	3	3	3	4	3	3	3	3	3	3	5	2	3	3	3	3	3	3	1	3	4	3	3	3	3	3	3	4
62	3	2	2	1	1	4	3	4							1			3	4	4	3	3	3	3	2	4	3	3	4	2	2	4	4	3	3	4	4	4	4	4	4	4	4	4	3	2	3	4	4
61	2	2	1	4	2	1	3	2									1	3	4	4	2	4	3	3	2	3	3	3	4	2	2	4	4	3	3	3	3	3	3	3	3	3	3	3	3	3	3	3	4
60	3	2	2	4	1	2	2	4									1	4	4	4	3	4	4	3	3	4	4	4	4	4	4	5	2	3	3	2	5	4	4	4	4	4	5	3	2	2	2	5	3
59	3	2	2	4	1	2	3	4									1	4	4	5	3	4	4	4	3	4	4	4	5	3	4	5	2	1	1	1	2	3	4	5	4	4	4	3	2	2	2	4	3
58	5	1	2	2	2	2	3	4									1	4	5	4	3	3	3	3	2	4	4	4	5	4	4	4	3	2	1	2	3	4	5	5	5	5	5	5	3	2	1	5	5
57	5	1	2	1	2	2	4	2									1	5	5	5	3	3	3	3	3	5	4	5	5	4	5	3	3	2	1	1	3	5	5	5	4	5	5	5	2	2	1	5	4
56	5	1	2	3	2	2	3	3									1	5	5	5	3	3	3	3	4	3	3	4	4	3	3	3	2	3	2	2	3	5	5	4	5	5	5	5	3	2	3	5	1
55	4	1	2	3	1	2	3	4									1	5	4	5	5	5	5	5	5	4	4	5	5	5	5	5	4	1	1	2	1	5	5	4	5	5	5	5	2	1	3	5	5
54	3	2	2	4	1	2	3	4									1	4	4	4	2	3	4	2	2	4	4	4	4	2	4	4	2	2	2	2	2	4	4	4	3	4	4	4	2	2	2	4	4
53	2	2	1	3	1	2	4	4									1	4	4	5	2	3	4	3	3	2	2	5	5	5	5	5	4	4	2	2	2	4	4	4	4	4	4	4	2	2	2	4	3
52	3	2	2	3	1	2	3	4									1	4	4	4	4	4	4	3	4	3	3	3	2	3	3	3	2	3	2	2	3	4	4	4	4	4	4	4	2	2	3	5	4
51	2	2	1	4	1	1	3	3									1	4	4	4	4	4	3	4	4	4	4	4	4	4	4	3	1	3	1	1	1	3	3	3	3	3	3	4	1	1	1	5	4
50	3	2	2	3	1	2	3	4									1	4	4	4	3	3	3	3	3	4	4	4	4	4	4	4	2	2	2	2	4	4	4	4	4	4	4	4	3	2	2	4	2
49	5	1	2	3	2	2	3	2									1	4	4	4	3	3	3	3	3	2	2	2	2	2	2	2	2	2	2	2	2	2	2	2	2	2	2	2	1	3	3	5	4
48	3	2	2	4	1	2	3	3									1	5	4	5	3	4	4	3	3	4	4	5	5	5	4	5	2	4	1	1	2	4	5	5	4	4	4	4	2	2	2	4	4
47	3	1	2	4	1	2	3	3									1	3	3	3	2	3	4	3	3	2	2	4	5	4	4	4	4	5	3	3	4	4	5	5	5	5	5	4	2	2	3	5	3
46	3	1	1	3	1	2	3	4	1							1		4	4	5	3	3	3	3	3	5	3	5	5	5	5	5	2	3	1	1	3	5	4	3	3	5	4	4	1	1	1	5	4
45	3	2	2	4	1	2	3	3								1		4	4	4	3	4	4	3	3	4	3	4	4	5	5	4	3	1	2	1	3	5	5	5	5	5	5	5	3	2	2	5	5
44	3	1	1	4	1	2	3	4									1	4	3	4	1	3	3	3	3	2	3	3	4	5	4	4	3	3	2	2	3	4	4	4	4	4	4	4	2	2	2	5	4
43	2	2	1	3	2	1	3	3									1	4	4	4	4	4	4	4	3	3	3	4	4	5	4	4	3	4	4	3	3	4	2	4	5	4	3	4	2	2	2	5	4
42	5	2	2	1	2	5	4	3			1							4	4	4	4	4	4	3	3	1	2	2	4	4	2	2	4	2	1	1	2	4	4	4	5	5	5	5	5	2	2	5	4
41	3	2	2	3	1	2	2	4					1					4	4	4	2	2	4	2	2	2	4	2	3	4	4	5	2	5	2	2	2	4	4	4	4	5	3	4	1	1	1	4	5
40	3	1	2	3	1	2	3	3									1	5	3	5	3	3	3	3	3	3	5	5	5	5	5	5	3	3	2	3	3	5	4	3	5	5	5	3	3	3	3	5	4
39	3	2	2	4	1	2	3	3									1	4	4	5	3	3	3	3	3	3	4	4	4	3	4	5	3	2	4	2	3	4	4	4	4	4	4	4	4	2	3	4	4
38	3	2	2	4	1	2	2	4									1	3	4	3	2	4	5	3	3	1	2	5	4	4	3	3	3	3	2	2	3	4	4	4	3	3	4	2	2	2	2	3	4
37	2	2	2	2	1	2	3	3									1	4	4	4	3	3	3	2	2	4	4	4	4	4	4	4	1	2	1	1	1	4	4	4	4	4	4	4	1	1	1	4	4
36	2	2	1	4	1	2	2	4									1	4	4	4	3	4	3	3	3	3	3	4	4	4	4	5	3	2	3	4	2	4	4	4	3	4	3	4	4	2	3	4	2
35	3	2	2	3	2	2	3	2			1				1			3	3	3	3	3	3	3	3	4	4	4	3	4	4	4	3	4	3	3	4	3	4	4	3	3	4	3	3	3	3	3	3
34	1	2	1	3	1	1	4	4			1							3	5	5	3	3	3	3	4	5	4	5	5	5	4	4	3	1	1	1	1	3	3	3	3	4	3	3	2	3	3	3	4
33	2	2	1	4	1	2	3	4									1	4	4	4	3	4	4	3	3	4	4	4	4	4	4	4	3	2	2	2	2	4	4	4	4	4	4	4	2	2	2	4	4
32	3	1	2	4	2	2	3	3	1						1			4	3	3	3	3	3	3	3	5	5	5	5	5	5	5	1	1	1	1	1	4	5	5	5	5	5	5	1	1	4	5	5
31	2	2	1	2	1	2	3	4									1	3	3	3	3	3	3	3	3	3	3	4	4	4	3	3	4	2	1	2	4	4	4	4	4	4	4	4	2	2	2	4	3
30	3	1	2	3	2	2	3	2									1	3	3	3	1	1	3	3	3	3	2	3	3	3	3	3	3	3	3	3	3	3	3	3	3	3	3	3	3	3	3	3	3
29	3	1	2	1	2	2	4	3									1	5	5	5	5	4	4	4	5	5	5	5	5	5	5	5	1	1	1	1	1	5	4	5	5	5	5	3	1	1	1	5	5
28	3	1	2	3	1	2	3	3									1	4	4	5	3	3	3	3	3	4	4	3	5	4	4	4	1	3	2	2	2	4	4	4	4	4	4	4	2	1	2	5	5
27	3	1	2	3	1	2	3	4									1	5	5	5	4	4	4	4	4	5	5	5	5	5	5	5	1	1	1	1	1	1	5	5	5	5	5	5	1	1	1	5	5
26	4	2	2	3	1	2	3	5			1							4	4	4	3	4	4	3	3	3	2	4	3	3	1	2	1	1	1	1	1	4	5	5	5	5	5	5	1	1	3	5	5
25	3	2	2	3	1	2	1	3									1	4	5	5	3	4	4	4	4	4	3	3	4	3	4	4	2	3	3	2	3	5	4	4	4	4	4	4	3	3	3	4	4
24	3	1	2	4	1	2	3	3									1	3	4	4	3	4	3	3	3	4	4	5	5	5	5	4	4	4	4	4	4	4	4	4	4	4	4	4	4	4	4	4	4
23	3	1	2	3	1	2	3	3								1		4	4	4	3	3	3	3	3	5	5	5	5	5	5	5	3	3	1	1	2	5	5	5	5	5	5	3	3	2	2	5	4
22	2	2	1	2	1	4	3	4									1	5	5	5	3	5	5	3	3	3	5	5	5	5	5	5	1	1	1	1	1	4	4	4	4	4	4	4	1	1	1	5	4
21	3	2	2	3	1	2	3	3									1	3	3	3	3	3	4	3	3	4	4	4	4	4	4	4	2	2	2	2	2	4	4	4	4	4	4	4	2	2	2	4	4
20	3	2	2	3	1	4	3	3									1	4	4	5	3	3	3	3	3	4	4	4	5	5	5	5	2	2	2	3	4	5	5	4	4	5	5	4	2	3	3	5	4
19	3	1	2	3	1	2	3	3	1		1							4	4	4	3	3	3	3	3	4	4	4	4	4	3	4	2	2	2	3	2	5	4	5	5	4	3	4	2	2	3	4	4
18	3	1	2	4	1	2	3	3									1	3	4	3	3	3	3	3	4	4	3	4	3	5	5	5	3	4	3	3	3	4	4	5	4	5	4	5	3	2	3	5	5
17	3	2	2	4	1	6	1	4							1			3	3	4	3	3	2	4	3	5	5	5	5	5	5	5	1	3	1	1	3	4	4	5	5	5	4	5	2	3	1	5	4
16	3	1	2	4	1	2	3	3									1	4	3	5	3	3	3	3	4	4	4	4	4	4	4	4	2	3	1	2	2	1	4	4	4	4	4	4	2	1	1	4	3
15	3	1	2	3	1	2	3	4						1				4	4	4	2	3	4	3	3	5	4	5	5	5	5	5	1	3	2	2	5	5	5	5	5	5	5	5	2	1	1	5	5
14	2	1	1	3	1	2	3	5									1	5	4	5	3	3	3	4	3	5	5	5	5	5	5	5	2	2	4	4	3	5	5	5	4	5	4	4	2	3	3	5	4
13	3	1	2	3	1	2	3	3			1					1		4	4	4	3	4	4	3	3	5	3	5	3	3	4	4	2	1	2	3	3	5	5	5	4	5	4	3	2	3	3	5	5
12	3	1	2	3	1	2	3	3									1	4	4	4	4	4	4	3	3	3	3	3	3	3	3	5	3	3	3	3	3	3	3	3	3	4	3	3	3	3	3	3	3
11	2	2	1	3	1	1	3	2			1		1					3	3	4	3	3	5	3	3	3	5	5	4	5	5	4	4	1	3	3	3	4	3	3	3	4	3	4	3	3	3	3	2
10	4	1	2	4	1	2	3	3									1	5	4	5	4	3	3	3	3	4	4	4	4	4	4	5	2	2	3	4	4	4	4	4	4	5	4	3	2	1	2	5	5
9	3	1	2	4	1	2	3	4								1		4	4	4	2	3	4	2	2	3	3	4	4	4	4	4	1	1	1	1	2	4	4	4	4	4	4	3	3	1	3	5	1
8	3	1	2	3	1	2	3	2	1									3	4	4	3	3	3	3	3	5	4	5	5	5	5	5	1	1	1	1	1	5	5	5	5	5	5	5	1	1	3	5	4
7	3	2	2	4	1	2	2	3							1	1		5	5	5	4	5	5	5	5	5	3	4	3	2	5	3	1	1	1	1	1	5	5	5	5	5	5	5	1	1	1	5	5
6	4	1	2	1	1	4	3	3			1							3	3	3	2	3	2	2	3	3	3	4	4	4	4	5	1	2	3	3	3	3	3	3	3	3	3	1	3	3	3	3	4
5	3	2	2	4	1	2	3	4									1	4	4	5	4	3	4	3	3	4	4	4	4	4	4	4	4	4	2	2	4	4	4	4	4	4	4	2	4	2	2	4	2
4	5	2	2	1	1	3	3	3									1	4	4	4	3	3	3	3	3	4	4	4	4	4	4	4	2	2	2	2	3	4	4	4	4	4	3	4	2	2	2	4	3
3	3	2	2	4	2	2	2	4									1	5	5	5	3	4	4	3	2	4	5	4	5	4	5	5	2	1	2	3	2	4	5	5	4	4	5	4	2	2	1	4	4
2	5	1	2	3	2	2	2	4					1					4	4	4	3	3	3	3	2	4	4	4	4	3	4	4	2	4	2	3	2	4	4	3	3	4	4	3	3	3	2	4	4
1	4	2	2	4	1	2	3	3									1	4	3	4	2	4	4	2	2	4	5	4	5	4	5	5	3	1	1	2	2	4	4	5	4	4	4	5	1	2	1	5	5
[truncated: 16 more columns]
